# Supplementary material for: Adult Alphitobius diaperinus Microbial Community during Broiler Production and in Spent Litter after Stockpiling
Source: Microorganisms. 2022 Jan 14;10(1):175. doi: 10.3390/microorganisms10010175 (PMC8778262; doi:10.3390/microorganisms10010175)
Supplement: Supplementary file 1 [file microorganisms-10-00175-s001.zip]

Archive with 3 entries (3 files):
- microorganisms-1521983-supplementary.pdf
- Table S1.pdf
- Table S2.pdf
